# Supplementary material for: Sol-Gel Synthesis of Ceria-Zirconia-Based High-Entropy Oxides as High-Promotion Catalysts for the Synthesis of 1,2-Diketones from Aldehyde
Source: Molecules. 2021 Oct 10;26(20):6115. doi: 10.3390/molecules26206115 (PMC8539213; doi:10.3390/molecules26206115)
Supplement: Supplementary file 1 [file molecules-26-06115-s001.zip]

Archive with 1 entries (1 files):
- molecules-1388250-supplementary.pdf
